# Supplementary material for: Helicobacter cinaedi is a human-adapted lineage in the Helicobacter cinaedi/canicola/‘magdeburgensis’ complex
Source: Microb Genom. 2022 May 10;8(5):mgen000830. doi: 10.1099/mgen.0.000830 (PMC9465070; doi:10.1099/mgen.0.000830)
Supplement: Supplementary material 2 [file mgen-8-830-s002.xlsx]

## Sheet: Table S1
	Table S1. The HCCM complex strains analyzed in this study.
	Strain	Clade	"species name" registered in databases or strain stock centers	Type strains for species	Host	Source	Country	Year	NCBI accession	Sequence status	Genome size (Mb)	GC content (%)	ST	CC
	gHKSHhc_BC_20160917	I	H. cinaedi	No	Human	Blood	Hong Kong	2016	GCF_003130625.1	draft sequence	2	39.1	4SLV	4
	Z-13-1674	I	H. cinaedi	No	Human	Blood	Japan	2013	This study	draft sequence	2.09	38.8	15	7
	A-15-277	I	H. cinaedi	No	Human	Blood	Japan	2015	This study	draft sequence	2.09	38.6	9SLV	9
	PAGU611	I	H. cinaedi	No	Human	Blood	Japan	2004	GCF_000284635.1	complete sequence	2.1	38.6	8	8
	213_3	I	H. cinaedi	No	Human	Blood	France	2000	GCF_900197795.1	draft sequence	2.11	38.6	4	4
	CCUG19503	I	H. cinaedi	No	Human	Blood	Canada	1986	This study	draft sequence	2.12	38.4	8	8
	CCUG19504	I	H. cinaedi	No	Human	Blood	Canada	1986	This study	draft sequence	2.13	38.6	4	4
	PAGU628	I	H. cinaedi	No	Human	Blood	Japan	2005	GCF_003216655.1	draft sequence	2.15	38.5	4	4
	P01D0000	I	H. cinaedi	No	Human	Blood	Japan	2007	GCF_003213725.2	complete sequence	2.15	38.6	4*	4
	PAGU617	I	H. cinaedi	No	Human	Blood	Japan	2004	GCF_003216475.1	draft sequence	2.16	38.5	5	4
	A-17-1072	I	H. cinaedi	No	Human	Blood	Japan	2017	This study	draft sequence	2.16	38.4	10	9
	A-16-150	I	H. cinaedi	No	Human	Blood	Japan	2016	This study	draft sequence	2.16	38.4	10	9
	CCUG43521	I	H. cinaedi	No	Human	Blood	Australia	2000	This study	draft sequence	2.16	38.5	4	4
	A-16-40	I	H. cinaedi	No	Human	Blood	Japan	2016	This study	draft sequence	2.16	38.3	10SLV	9
	JCHOHcF04	I	H. cinaedi	No	Human	Blood	Japan	2016	DRR139764	draft sequence	2.16	38.3	10	9
	A-17-1181	I	H. cinaedi	No	Human	Blood	Japan	2017	This study	draft sequence	2.16	38.4	10	9
	CCUG38648	I	H. cinaedi	No	Human	Blood	Sweden	1997	This study	draft sequence	2.17	38.6	4	4
	P06D0798	I	H. cinaedi	No	Human	Blood	Japan	2009	GCF_003214155.2	complete sequence	2.17	38.5	15	7
	Z-09-6526	I	H. cinaedi	No	Human	Blood	Japan	2009	This study	draft sequence	2.17	38.3	10	9
	Z-09-6186	I	H. cinaedi	No	Human	Blood	Japan	2009	This study	draft sequence	2.17	38.3	10	9
	Z-15-3336	I	H. cinaedi	No	Human	Blood	Japan	2015	This study	draft sequence	2.17	38.3	9	9
	MRY12-0051	I	H. cinaedi	No	Human	Blood	Japan	2011	DRR090193	draft sequence	2.17	38.4	10	9
	NCTC11611	I	H. cinaedi	No	Human	Feces	USA	1985	This study	draft sequence	2.17	38.3	8	8
	Z-11-189	I	H. cinaedi	No	Human	Blood	Japan	2011	This study	draft sequence	2.17	38.4	21	NA
	Z-14-1826	I	H. cinaedi	No	Human	Blood	Japan	2014	This study	draft sequence	2.17	38.3	10	9
	CCUG46353	I	H. cinaedi	No	Human	Blood	Australia	1994	This study	draft sequence	2.17	38.5	4	4
	CCUG44719	I	H. cinaedi	No	Human	Blood	Sweden	2000	This study	draft sequence	2.17	38.5	4	4
	CCUG43522	I	H. cinaedi	No	Human	Blood	Australia	2000	This study	draft sequence	2.17	38.5	4	4
	ATCC BAA-76	I	H. cinaedi	No	Human	Blood	Australia	1994	This study	draft sequence	2.18	38.5	4	4
	Z-13-2090	I	H. cinaedi	No	Human	Blood	Japan	2013	This study	draft sequence	2.18	38.4	4SLV	4
	CCUG18819	I	H. cinaedi	No	Human	Blood	USA	1986	This study	draft sequence	2.18	38.5	1	1
	CCUG19218	I	H. cinaedi	No	Human	Feces	USA	1980-1983	This study	draft sequence	2.2	38.3	12	12
	MRY08-1234	I	H. cinaedi	No	Human	Blood	Japan	2008	GCF_003574195.1	complete sequence	2.2	38.2	10	9
	2017D-0197	I	H. cinaedi	No	Human	Blood	USA	2017	GCF_014931155.1	complete sequence	2.22	38.3	4	4
	P03D0629	I	H. cinaedi	No	Human	Blood	Japan	2008	GCF_003213825.2	complete sequence	2.22	38.2	10	9
	ATCC BAA-847T	I	H. cinaedi	Yes	Human	Feces	USA	1983	GCF_000349975.1	complete sequence	2.24	38.3	19	NA
	CCUG15432	I	H. cinaedi	No	Human	Blood	Sweden	1984	This study	draft sequence	2.24	38.3	1	1
	CCUG18818T	I	H. cinaedi	Yes	Human	Feces	USA	1983	GCF_003215615.1	draft sequence	2.25	38.3	1	1
	D7095	I	H. cinaedi	No	Human	Blood	USA	2008	GCF_014931095.1	complete sequence	2.26	38.2	3	1
	PAGU1382	I	H. cinaedi	No	Human	Blood	Japan	2009	GCF_003216555.1	draft sequence	2.27	38.2	16	16
	NCTC11614	I	H. cinaedi	No	Human	Blood	UK	1985	This study	draft sequence	2.28	38.2	1	1
	Z-14-3187	I	H. cinaedi	No	Human	Blood	Japan	2014	This study	draft sequence	2.29	38.2	18	NA
	Z-13-1825	I	H. cinaedi	No	Human	Blood	Japan	2013	This study	draft sequence	2.3	38.2	18	NA
	Z-13-1641	I	H. cinaedi	No	Human	Blood	Japan	2013	This study	draft sequence	2.31	38.2	16	16
	2013D-9735	I	H. cinaedi	No	NA	NA	USA	NA	SRR1995979	draft sequence	2.16	38.5	4SLV	4
	D6022	I	H. cinaedi	No	NA	NA	USA	NA	SRR1995978	draft sequence	2.16	38.5	4	4
	T34	II	H. cinaedi	No	Hamster	Feces	Japan	2011	This study	draft sequence	2.12	38.8	NA	NA
	T35	II	H. cinaedi	No	Hamster	Feces	Japan	2011	This study	draft sequence	2.13	38.6	NA	NA
	T36	II	H. cinaedi	No	Hamster	Feces	Japan	2010	This study	complete sequence	2.19	38.4	NA	NA
	CCUG33885	III	H. canicola	No	Dog	Feces	Sweden	1995	DRR092854	draft sequence	1.71	39.6	NA	NA
	T3	III	H. cinaedi	No	Dog	Feces	Japan	2010	This study	draft sequence	1.77	39.5	NA	NA
	94105	III	H. cinaedi	No	Dog	Feces	Japan	1998	This study	complete sequence	1.77	39.5	NA	NA
	T1	III	H. cinaedi	No	Dog	Feces	Japan	2004	This study	draft sequence	1.78	39.4	NA	NA
	PAGU1899	III	H. canicola	No	Dog	Feces	Scotland	2006	DRR092855	draft sequence	1.79	39.4	NA	NA
	T2	III	H. cinaedi	No	Dog	Feces	Japan	2006	This study	draft sequence	1.8	39.5	NA	NA
	NCTC12219	III	H. cinaedi	No	Dog	Blood	UK	1988	This study	draft sequence	1.81	39.4	NA	NA
	NCTC12221	III	H. cinaedi	No	Dog	Feces	UK	1988	This study	draft sequence	1.81	39.4	NA	NA
	T13	III	H. cinaedi	No	Dog	Feces	Japan	2001	This study	draft sequence	1.83	39.5	NA	NA
	CCUG20698	III	H. cinaedi	No	Human	Feces	UK	1987	This study	draft sequence	1.87	39.3	NA	NA
	CCUG17733	III	H. cinaedi	No	Human	Feces	Sweden	1985	This study	draft sequence	2.06	38.8	NA	NA
	MIT 96-1001	III	H. magdeburgensis	No	Mouse	Cecum	Switzerland	1996	GCF_000765825.2	draft sequence	2.07	38.7	NA	NA
	D2910	III	H. cinaedi	No	NA	NA	USA	NA	SRR1995977	draft sequence	1.78	39.4	NA	NA
	CCUG36876	III	H. cinaedi	No	Rat	Feces	Sweden	1996	This study	draft sequence	2.02	38.9	NA	NA
	213_4	IV	H. cinaedi	No	Dog	Intestines	Scotland	2000	GCF_900197805.1	draft sequence	1.87	39.4	NA	NA
	CCUG33887T	IV	H. canicola	Yes	Dog	Feces	Sweden	1995	DRR090572	draft sequence	1.96	39.3	NA	NA
	T22	IV	H. cinaedi	No	Dog	Feces	Japan	2003	This study	draft sequence	2.02	39.5	NA	NA
	N52	IV	H. cinaedi	No	Dog	Feces	Japan	1999-2006	This study	draft sequence	2.17	39	NA	NA

## Sheet: Table S2
	Table S2. The non-HCCM enterohepatic Helicobacter strains analyzed in Supplementary Figure S2.
	Species	Strain	NCBI Accession
	Helicobacter anseris	MIT 04-9362	GCF_003364335.1
	Helicobacter anseris	2013ZJHSD2	GCF_004368235.1
	Helicobacter apodemus	MIT-03-7007	GCF_000765745.2
	Helicobacter apodemus	SCJK1	GCF_003097575.1
	Helicobacter canadensis	MIT 98-5491	GCF_000162575.1
	Helicobacter canadensis	123841_4	GCF_900198675.1
	Helicobacter canadensis	NCTC13221	GCF_900450815.1
	Helicobacter canadensis	MGYG-HGUT-01348	GCF_902381655.1
	Helicobacter canis	NCTC 12740	GCF_000507865.1
	Helicobacter canis	CCUG 32756T	GCF_008693005.1
	Helicobacter canis	MGYG-HGUT-01463	GCF_902381735.1
	Helicobacter equorum	MIT 12-6600	GCF_003364175.1
	Helicobacter fennelliae	MRY12-0050	GCF_000509365.1
	Helicobacter fennelliae	NCTC13101	GCF_900450915.1
	Helicobacter ganmani	MIT 99-5101	GCF_003364315.1
	Helicobacter hepaticus	ATCC 51449	GCF_000007905.1
	Helicobacter jaachi	MIT 09-6949	GCF_000763135.2
	Helicobacter japonicus	MIT 01-6451	GCF_000762845.2
	Helicobacter labetoulli	48519	GCF_003670275.1
	Helicobacter marmotae	MIT 98-6070	GCF_003364255.1
	Helicobacter marmotae	152490_3	GCF_900198665.1
	Helicobacter mesocricetorum	87012_3	GCF_900198605.1
	Helicobacter pullorum	MIT 98-5489	GCF_000155495.1
	Helicobacter pullorum	229336/12	GCF_001298045.1
	Helicobacter pullorum	229334/12	GCF_001298055.1
	Helicobacter pullorum	229313/12	GCF_001298065.1
	Helicobacter pullorum	229254/12	GCF_001299515.1
	Helicobacter pullorum	NAP13B35	GCF_001698595.1
	Helicobacter pullorum	NAP1W4	GCF_001698605.1
	Helicobacter pullorum	NAP14B36	GCF_001698615.1
	Helicobacter pullorum	NAP6W24	GCF_001698625.1
	Helicobacter pullorum	NAP11B31	GCF_001698675.1
	Helicobacter pullorum	NAP12B32	GCF_001698685.1
	Helicobacter pullorum	NAP2W5	GCF_001698695.1
	Helicobacter pullorum	NAP3W17	GCF_001698705.1
	Helicobacter pullorum	NAP5W19	GCF_001698755.1
	Helicobacter pullorum	NAP8W25	GCF_001698765.1
	Helicobacter pullorum	NAP10B8	GCF_001698785.1
	Helicobacter pullorum	2013BJHL	GCF_004368255.1
	Helicobacter pullorum	NCTC 12824	GCF_008801855.1
	Helicobacter pullorum	35818_8	GCF_900198345.1
	Helicobacter pullorum	35818_9	GCF_900198375.1
	Helicobacter pullorum	NCTC13156	GCF_900450955.1
	Helicobacter pullorum	NCTC13154	GCF_900638355.1
	Helicobacter pullorum	MGYG-HGUT-01312	GCF_902373825.1
	Helicobacter rodentium	ATCC 700285	GCF_000687535.1
	Helicobacter typhlonius	MIT 98-6810	GCF_000765765.2
	Helicobacter typhlonius	mit97-6810	GCF_001460635.1
	Helicobacter valdiviensis	WBE14	GCF_003245365.1
	Helicobacter winghamensis	ATCC BAA-430	GCF_000158455.1
	Helicobacter winghamensis	228_13	GCF_002845385.1
	Helicobacter winghamensis	294_13	GCF_002845395.1
	Helicobacter winghamensis	295_13	GCF_002845445.1
	Helicobacter winghamensis	196_13	GCF_002845455.1
	Helicobacter winghamensis	296_13	GCF_002845485.1
	Helicobacter winghamensis	MGYG-HGUT-01330	GCF_902374005.1
	Helicobacter sp.	CNRCH 2005/566H	GCF_003670295.1

## Sheet: Table S3
	Table S3. The candidate genes/gene clusters for designing 31-mer probe sequences for the detection of clade I or HCCM complex strains.
	Gene cluster		Gene annotation	position in the ATCC BAA-847T genome
	Detection target for clade I
		katA	Catalase	221467 - 222912
		group_2706	Ankyrin repeat domain-containing protein	222953 - 223444
		group_2729	GIY-YIG nuclease family protein	470031 - 471302
		group_2736	Catalase	839240 - 840229
		group_2702	Molybdenum cofactor biosynthesis protein MoaE	1123223 - 1123831
		group_2720	Restriction endonuclease	1378403 - 1378795
		group_2683	NAD(P)H-dependent oxidoreductase	2078401 - 2078982
	Detection target for HCCM complex
		group_318	thiol reductase thioredoxin	8604 - 8918
		group_1268	UPF0324 membrane protein	8928 - 9917
		mraY	phospho-N-acetylmuramoyl-pentapeptide-transferase	31534 - 32613
		gpmI	2%2C3-bisphosphoglycerate-independent phosphoglycerate mutase	32736 - 34205
		fliA	RNA polymerase sigma factor FliA	44478 - 45185
		fliM	flagellar motor switch protein FliM	45178 - 46239
		group_1578	flagellar motor switch protein FliY	46236 - 47072
		cydB	cytochrome d ubiquinol oxidase subunit II	57435 - 58562
		mobA	molybdenum cofactor guanylyltransferase	80240 - 80821
		lpxC	UDP-3-O-acyl-N-acetylglucosamine deacetylase	84122 - 85012
		group_456	hypothetical protein	85051 - 85545
		bcp	putative peroxiredoxin bcp	90292 - 90750
		group_1581	ubiquinol cytochrome C oxidoreductase	92777 - 93286
		fbcH	ubiquinol cytochrome c oxidoreductase cytochrome c1 subunit	94525 - 95631
		group_1273	polyisoprenoid-binding protein	95844 - 96395
		group_827	membrane protein	97345 - 97917
		group_457	acyltransferase	98270 - 99688
		group_3777	flagellar basal-body rod protein FlgG	103161 - 103949
		group_2054	ABC transporter ATP-binding protein	106954 - 107676
		rpoN	RNA polymerase sigma-54 factor	107673 - 108980
		rpsB	30S ribosomal protein S2	110911 - 111699
		tsf	elongation factor Ts	111701 - 112768
		group_2097	hypothetical protein	120644 - 121858
		group_846	hypothetical protein	123168 - 124853
		group_1629	hypothetical protein	125965 - 128010
		group_394	thiol:disulfide interchange protein DsbC	131005 - 131598
		hemH	ferrochelatase	131585 - 132514
		group_848	hypothetical protein	132661 - 133092
		group_1630	prephenate dehydrogenase	133847 - 134695
		bamA	outer membrane protein assembly factor BamA	134767 - 137004
		group_3866	guanosine polyphosphate pyrophosphohydrolase	144867 - 146339
		argF	ornithine carbamoyltransferase	161514 - 162500
		group_2099	hypothetical protein	162501 - 162944
		hemN	oxygen-independent coproporphyrinogen III oxidase	162977 - 164350
		fliP	flagellar biosynthetic protein FliP	168754 - 169578
		group_1073	hypothetical protein	170914 - 171744
		group_1636	hypothetical protein	171746 - 172840
		rnc	ribonuclease 3	173272 - 174000
		aroC	chorismate synthase	174000 - 175082
		guaB	inosine-5'-monophosphate dehydrogenase	176530 - 177975
		group_851	heat-shock protein HslJ	179066 - 179479
		group_852	hypothetical protein	186417 - 188378
		rplS	50S ribosomal protein L19	189093 - 189449
		ffh	signal recognition particle protein	191369 - 192712
		group_1075	hypothetical protein	194389 - 195081
		fliW1	flagellar assembly factor FliW 1	197895 - 198317
		group_1641	DNA helicase	198317 - 200347
		group_1642	exodeoxyribonuclease III	203896 - 204651
		murG	UDP-N-acetylglucosamine--N-acetylmuramyl-(pentapeptide) pyrophosphoryl-undecaprenol N-acetylglucosamine transferase	206996 - 208051
		group_1077	hypothetical protein	209868 - 210821
		plsY	glycerol-3-phosphate acyltransferase	211205 - 211870
		group_1331	competence damage-inducible protein A	213599 - 214111
		aroK	shikimate kinase	248632 - 249132
		group_1649	AMIN domain-containing protein	249139 - 249750
		eno	enolase	250020 - 251297
		recA	protein RecA	251327 - 252361
		mqnD	1%2C4-dihydroxy-6-naphtoate synthase	252454 - 253311
		group_1651	UPF0118 membrane protein	253357 - 254424
		metB	O-acetylhomoserine (thiol)-lyase	259340 - 260629
		metA	homoserine O-succinyltransferase	260648 - 261529
		group_486	GTP cyclohydrolase 1 type 2	261563 - 262351
		group_1652	hypothetical protein	262383 - 263132
		group_707	putative RNA pseudouridine synthase	264413 - 265150
		group_1339	sodium:proton antiporter	269739 - 270833
		group_1654	hypothetical protein	272241 - 273227
		group_1655	DNA polymerase III subunit delta'	274389 - 275009
		group_1084	hypothetical protein	275017 - 275565
		pyrC	dihydroorotase	315148 - 316188
		group_3779	flagellar M-ring protein	319043 - 320752
		nrdB	ribonucleoside-diphosphate reductase subunit beta	324859 - 325905
		group_591	hypothetical protein	327335 - 328000
		purD	phosphoribosylamine--glycine ligase	330059 - 331339
		group_3888	hypothetical protein	331336 - 331809
		group_869	phosphoribosyltransferase	334008 - 334682
		pnp	polyribonucleotide nucleotidyltransferase	334669 - 336783
		radA	DNA repair protein RadA	339134 - 340471
		rny	ribonuclease Y	342630 - 344201
		hcpA	hypothetical protein	345410 - 346147
		pssA	CDP-diacylglycerol--serine O-phosphatidyltransferase	349431 - 350156
		ftsH	ATP-dependent zinc metalloprotease FtsH	350791 - 352686
		cheY	chemotaxis protein CheY	353740 - 354117
		hisA	1-(5-phosphoribosyl)-5-[(5-phosphoribosylamino)methylideneamino] imidazole-4-carboxamide isomerase	354228 - 354941
		group_3830	nitronate monooxygenase	357036 - 358121
		tyrS	tyrosine--tRNA ligase	358131 - 359333
		group_1679	hypothetical protein	362675 - 364102
		group_337	bifunctional diaminohydroxyphosphoribosylaminopyrimidine deaminase/5-amino-6-(5-phosphoribosylamino)uracil reductase	364975 - 365967
		rimP	ribosome maturation factor RimP	365957 - 366427
		rbfA	hypothetical protein	366445 - 366804
		proC	pyrroline-5-carboxylate reductase	367936 - 368745
		bamD	outer membrane protein assembly factor BamD	369378 - 370019
		trpS	tryptophan--tRNA ligase	394211 - 395233
		group_3770	pyruvate flavodoxin oxidoreductase subunit gamma	395484 - 396044
		porD	ferredoxin	396060 - 396464
		porA	2-ketoisovalerate ferredoxin oxidoreductase subunit alpha	396474 - 397694
		group_3763	pyruvate ferredoxin oxidoreductase subunit beta	397707 - 398654
		glyQ	glycine--tRNA ligase alpha subunit	411318 - 412205
		group_714	hypothetical protein	412207 - 413169
		group_3829	hypothetical protein	413166 - 413651
		purE	N5-carboxyaminoimidazole ribonucleotide mutase	413661 - 414155
		thrC	threonine synthase	414224 - 415723
		murA	UDP-N-acetylglucosamine 1-carboxyvinyltransferase	417314 - 418579
		group_1093	hypothetical protein	418601 - 419008
		galU	UTP--glucose-1-phosphate uridylyltransferase	419019 - 419843
		group_2133	murein transglycosylase	419853 - 421481
		group_862	hypothetical protein	424238 - 424678
		group_2132	Fis family transcriptional regulator	425019 - 426545
		clpP	ATP-dependent Clp protease proteolytic subunit	428239 - 428829
		group_1725	thioesterase	434082 - 434534
		group_610	hypothetical protein	435514 - 436563
		fbp	fructose-1%2C6-bisphosphatase class 1	438811 - 439650
		group_421	N5-glutamine S-adenosyl-L-methionine-dependent methyltransferase	442238 - 443074
		group_2189	peptidase M48	443058 - 444278
		fabG	3-oxoacyl-[acyl-carrier-protein] reductase	451375 - 452118
		group_611	CoA-binding protein	462559 - 463014
		pstS2	phosphate-binding protein PstS 2	463226 - 464083
		group_1393	phosphate transport system permease protein PstA	465223 - 466143
		pstB3	phosphate import ATP-binding protein PstB 3	466153 - 466908
		group_2192	phosphate transport system regulatory protein PhoU	466908 - 467480
		phoB	DNA-binding response regulator	467513 - 468181
		iscS	cysteine desulfurase IscS	474507 - 475673
		gltA	citrate synthase	481924 - 483207
		rplY	50S ribosomal protein L25	483267 - 483803
		atpB	ATP synthase subunit a	485684 - 486364
		group_3834	membrane protein	493443 - 494348
		pheA	chorismate mutase	499006 - 500085
		group_1133	glycoside hydrolase family 25	501032 - 501847
		group_1397	hypothetical protein	502991 - 504178
		acd	acyl-CoA dehydrogenase	504189 - 505322
		group_2195	hypothetical protein	505324 - 506181
		alr	alanine racemase	507378 - 508424
		cyf	cytochrome c-553	508467 - 508772
		recR	recombination protein RecR	508855 - 509454
		gmhB	D-glycero-alpha-D-manno-heptose-1%2C7-bisphosphate 7-phosphatase	514536 - 515081
		tsaA	putative peroxiredoxin	517545 - 518141
		group_1737	hypothetical protein	523056 - 523358
		group_2199	putative nickel-responsive regulator	528398 - 528829
		exbB	biopolymer transport protein ExbB	529055 - 529483
		exbD	biopolymer transport protein ExbD	529487 - 529867
		group_1399	glutamine ABC transporter ATP-binding protein	530713 - 531453
		glnP	amino acid ABC transporter permease	531450 - 532106
		group_2201	amino acid ABC transporter	532106 - 532765
		group_904	hypothetical protein	535149 - 535586
		group_290	apolipoprotein acyltransferase	538838 - 539725
		group_1401	tRNA cyclic N6-threonylcarbamoyladenosine(37) synthase TcdA	539889 - 540572
		surE	5'-nucleotidase SurE	540569 - 541357
		group_1135	geranyltranstransferase	541367 - 542236
		group_1402	nucleoid-associated protein	543296 - 543619
		panD	aspartate 1-decarboxylase	543621 - 543983
		group_402	hydrogenase expression/formation protein HypE	567197 - 568207
		lolA	outer-membrane lipoprotein carrier protein	572951 - 573487
		trpGD	bifunctional protein TrpGD	575137 - 576741
		group_279	metalloprotease	576771 - 577463
		rplI	50S ribosomal protein L9	577520 - 577969
		hslV	ATP-dependent protease subunit HslV	577972 - 578514
		hslU	ATP-dependent protease ATPase subunit HslU	578525 - 579853
		rplD	50S ribosomal protein L4	586607 - 587230
		rplB	50S ribosomal protein L2	587523 - 588350
		rplN	50S ribosomal protein L14	590805 - 591173
		rplE	50S ribosomal protein L5	591409 - 591954
		rpsH	30S ribosomal protein S8	592152 - 592547
		rplF	50S ribosomal protein L6	592557 - 593093
		rplR	50S ribosomal protein L18	593108 - 593464
		rpsE	30S ribosomal protein S5	593475 - 593915
		rplO	50S ribosomal protein L15	593926 - 594324
		secY	protein translocase subunit SecY	594324 - 595574
		map	methionine aminopeptidase	595578 - 596336
		rpsM	30S ribosomal protein S13	596757 - 597119
		rpsK	30S ribosomal protein S11	597131 - 597523
		rpsD	30S ribosomal protein S4	597533 - 598159
		rpoA	DNA-directed RNA polymerase subunit alpha	598182 - 599186
		rplQ	50S ribosomal protein L17	599198 - 599548
		fdhB	formate dehydrogenase iron-sulfur subunit	607841 - 608476
		group_2118	hypothetical protein	608494 - 609522
		fdhD	sulfurtransferase FdhD	609567 - 610346
		group_2117	membrane protein	611911 - 612609
		group_3862	multidrug resistance protein	612609 - 615677
		dgkA	diacylglycerol kinase	616915 - 617310
		nrfH	cytochrome c-type protein	620347 - 620859
		dps	DNA protection during starvation protein	633007 - 633444
		nuoN	NADH-quinone oxidoreductase subunit N	642879 - 644342
		nuoK	NADH-quinone oxidoreductase subunit K	647811 - 648113
		group_1661	NADH-quinone oxidoreductase subunit J	648110 - 648631
		nuoI	NADH-quinone oxidoreductase subunit I	648624 - 649328
		nuoH	NADH-quinone oxidoreductase subunit H	649338 - 650336
		nuoD	NADH-quinone oxidoreductase subunit D	653923 - 655152
		group_859	NADH-quinone oxidoreductase	655149 - 655892
		group_3812	NADH-quinone oxidoreductase subunit	656409 - 656813
		flgI	flagellar P-ring protein	658094 - 659188
		aroA	3-phosphoshikimate 1-carboxyvinyltransferase	662354 - 663667
		ispH	4-hydroxy-3-methylbut-2-enyl diphosphate reductase	663667 - 664488
		rpsA	30S ribosomal protein S1	664583 - 666235
		group_1340	hypothetical protein	666250 - 666714
		group_3851	D-3-phosphoglycerate dehydrogenase	666736 - 668316
		ddl	D-alanine--D-alanine ligase	671163 - 672200
		group_2111	UDP-N-acetylmuramoyl-tripeptide--D-alanyl-D-alanine ligase	673253 - 674731
		group_1657	hypothetical protein	675310 - 676152
		group_857	hypothetical protein	679427 - 679900
		group_1426	hypothetical protein	682343 - 683230
		group_3882	MerR family transcriptional regulator	684480 - 684842
		group_1775	Na(+)/H(+) antiporter NhaA	690686 - 692017
		secF	protein translocase subunit SecF	694154 - 695125
		group_2241	hypothetical protein	695148 - 695489
		group_358	hypothetical protein	695499 - 696194
		vdlD	protein VdlD	698278 - 698742
		group_1429	cytochrome c oxidase subunit III	700695 - 701024
		folD	bifunctional protein FolD	701100 - 701954
		lepB	signal peptidase I	701957 - 702967
		ychF	ribosome-binding ATPase YchF	706595 - 707695
		fba	fructose-bisphosphate aldolase	717151 - 718074
		group_1139	putative peptidyl-prolyl cis-trans isomerase	718098 - 718943
		group_2208	hypothetical protein	719774 - 720283
		group_1744	hydrogenase expression/formation protein	768434 - 768973
		group_1403	Ni/Fe-hydrogenase%2C b-type cytochrome subunit	768980 - 769738
		group_2205	hydrogenase 2 large subunit	769757 - 771487
		hydA	quinone-reactive Ni/Fe-hydrogenase small chain	771498 - 772658
		trxA	thioredoxin	772997 - 773314
		group_747	glutathionylspermidine synthase	775090 - 776262
		rplU	50S ribosomal protein L21	814555 - 814869
		group_3781	hypothetical protein	819355 - 820062
		group_1756	basic amino acid ABC transporter substrate-binding protein	820069 - 820893
		group_756	capsular polysaccharide biosynthesis protein	823083 - 824129
		cstA	carbon starvation protein A	827285 - 829441
		group_1753	microcin C ABC transporter permease YejB	831777 - 832829
		group_3841	fumarate hydratase	836449 - 837294
		group_3794	fumarate hydratase	837313 - 837870
		group_621	membrane protein	841206 - 841955
		corA	magnesium transport protein CorA	841955 - 842923
		pgsA	CDP-diacylglycerol--glycerol-3-phosphate 3-phosphatidyltransferase	843109 - 843654
		group_620	putative zinc metalloprotease	843665 - 844729
		oadA	pyruvate carboxylase	847864 - 849663
		yabJ	2-iminobutanoate/2-iminopropanoate deaminase	850965 - 851345
		flgL	flagellar hook-associated protein FlgL	857840 - 860407
		group_1409	xylanase/chitin deacetylase	860404 - 861162
		group_2212	DNA-binding response regulator	861210 - 861890
		speE	polyamine aminopropyltransferase	862129 - 862917
		coaE	dephospho-CoA kinase	862926 - 863534
		group_618	hypothetical protein	869607 - 870113
		group_1773	peptide-methionine (R)-S-oxide reductase	897517 - 897888
		group_926	tryptophan synthase subunit alpha	898181 - 898978
		peb1A	major cell-binding factor	903433 - 904209
		pyrE	orotate phosphoribosyltransferase	908990 - 909604
		group_928	hypothetical protein	909615 - 910295
		tmk	thymidylate kinase	915230 - 915835
		group_1358	hypothetical protein	926971 - 928107
		group_1685	23S rRNA (guanosine(2251)-2'-O)-methyltransferase RlmB	930626 - 931318
		group_2146	aminotransferase	933265 - 934473
		ptp	phosphotyrosine protein phosphatase	940780 - 941286
		group_342	adenosine deaminase	941283 - 942539
		pyrC'	putative dihydroorotase-like protein	943374 - 944609
		group_1361	hypothetical protein	947627 - 948148
		group_1688	chemotaxis protein CheV	953805 - 954773
		ligA	DNA ligase	954910 - 956865
		dapE	succinyl-diaminopimelate desuccinylase	957687 - 958850
		hisS	histidine--tRNA ligase	960899 - 962248
		group_1691	oligoendopeptidase F	962278 - 964116
		group_2148	hypothetical protein	964085 - 964576
		group_875	hypothetical protein	964661 - 965323
		group_343	hypothetical protein	965327 - 966142
		group_3855	hypothetical protein	966142 - 966450
		group_876	hypothetical protein	968237 - 969145
		group_2149	penicillin-binding protein activator LpoB	969777 - 970385
		group_1362	secretion protein HlyD	973483 - 974784
		thiJ	4-methyl-5(B-hydroxyethyl)-thiazole monophosphate biosynthesis protein	994595 - 995176
		nadA	quinolinate synthase A	997714 - 998724
		group_1697	hypothetical protein	999542 - 1000117
		sodB	superoxide dismutase [Fe]	1005500 - 1006138
		group_284	UPF0026 protein	1006247 - 1007182
		group_1364	membrane-bound lytic murein transglycosylase C	1007342 - 1008526
		purL	phosphoribosylformylglycinamidine synthase subunit PurL	1014212 - 1016449
		group_2154	peptidoglycan-binding protein	1019649 - 1020377
		group_3849	hypothetical protein	1024962 - 1025594
		group_1108	hypothetical protein	1027136 - 1027753
		group_1699	membrane protein	1030723 - 1032045
		hemE	uroporphyrinogen decarboxylase	1032177 - 1033196
		asd	aspartate-semialdehyde dehydrogenase	1033288 - 1034316
		glmM	phosphoglucosamine mutase	1043458 - 1044819
		typA	GTP-binding protein TypA/BipA	1051205 - 1053007
		group_2096	hypothetical protein	1057730 - 1058347
		rbn	hypothetical protein	1062587 - 1063471
		hemC	porphobilinogen deaminase	1063504 - 1064475
		group_1624	octaprenyl-diphosphate synthase	1067627 - 1068538
		hisD	histidinol dehydrogenase	1069230 - 1070531
		argH	argininosuccinate lyase	1073292 - 1074692
		group_3796	UPF0093 membrane protein	1074702 - 1075142
		group_574	YigZ family protein	1075269 - 1075856
		group_391	hypothetical protein	1075907 - 1076356
		hisK	putative histidinol-phosphatase	1076467 - 1077255
		flaB	flagellin B	1079823 - 1081367
		group_1623	phosphatidylglycerol--membrane-oligosaccharide glycerophosphotransferase	1084614 - 1086677
		group_1317	aminotransferase	1088619 - 1089806
		ubiA	4-hydroxybenzoate octaprenyltransferase	1090941 - 1091825
		glyA	serine hydroxymethyltransferase	1094350 - 1095600
		group_1621	oxidoreductase	1097159 - 1098115
		group_842	N-acetyltransferase	1098116 - 1098685
		vipA	UDP-glucose/GDP-mannose dehydrogenase	1098687 - 1099943
		dnaB	replicative DNA helicase	1101250 - 1102731
		group_1063	hypothetical protein	1114977 - 1116233
		panC	pantothenate synthetase	1116241 - 1117068
		nusB	N utilization substance protein B	1117759 - 1118256
		ribH	6%2C7-dimethyl-8-ribityllumazine synthase	1118262 - 1118732
		cynT	carbonic anhydrase	1119547 - 1120203
		moeA2	molybdopterin molybdenumtransferase MoeA	1121708 - 1122961
		mog	molybdopterin adenylyltransferase	1124361 - 1124891
		moaC	cyclic pyranopterin monophosphate synthase accessory protein	1124913 - 1125389
		group_696	hypothetical protein	1125399 - 1126742
		group_2090	L-aspartate oxidase	1126757 - 1128202
		group_1617	hypothetical protein	1128443 - 1128901
		group_3783	CheY-P-specific phosphatase CheX	1133764 - 1134453
		rho	transcription termination factor Rho	1134570 - 1135856
		murI	glutamate racemase	1135871 - 1136611
		group_1311	transketolase	1140622 - 1142577
		pheT	phenylalanine--tRNA ligase beta subunit	1142653 - 1145040
		pheS	phenylalanine--tRNA ligase alpha subunit	1145040 - 1146041
		group_1060	histidine triad nucleotide-binding protein	1146228 - 1146569
		feoB-2	ferrous iron transport protein B	1158048 - 1160330
		group_695	hypothetical protein	1160716 - 1161411
		group_3858	cell division protein FtsI	1161473 - 1163254
		group_2087	hypothetical protein	1163263 - 1163568
		group_3805	flagellar basal-body rod protein FlgC	1163578 - 1164069
		group_3787	flagellar basal body rod protein FlgB	1164088 - 1164522
		metK	S-adenosylmethionine synthase	1164722 - 1165882
		mnmE	tRNA modification GTPase MnmE	1167118 - 1168515
		group_1612	hypothetical protein	1171601 - 1172044
		group_3821	hypothetical protein	1172251 - 1172967
		group_1057	membrane protein	1173003 - 1174937
		group_2084	putative biopolymer transport protein ExbD-like 2	1174953 - 1175333
		truB	tRNA pseudouridine synthase B	1177402 - 1178232
		group_2082	hypothetical protein	1183832 - 1184590
		group_3799	7-alpha-hydroxysteroid dehydrogenase	1186064 - 1186864
		dapA	4-hydroxy-tetrahydrodipicolinate synthase	1186861 - 1187742
		plsC	1-acyl-sn-glycerol-3-phosphate acyltransferase	1209076 - 1209804
		group_1610	hypothetical protein	1209788 - 1210882
		purC	phosphoribosylaminoimidazole-succinocarboxamide synthase	1211825 - 1212538
		ppiA	peptidyl-prolyl cis-trans isomerase	1215220 - 1215738
		group_3852	DNA-binding response regulator	1219356 - 1220036
		racS	two-component sensor histidine kinase	1220045 - 1221307
		hemB	delta-aminolevulinic acid dehydratase	1221308 - 1222273
		group_1160	hypothetical protein	1226961 - 1227569
		hisG2	ATP phosphoribosyltransferase 2	1228318 - 1228926
		coaX	type III pantothenate kinase	1228957 - 1229577
		dut	deoxyuridine 5'-triphosphate nucleotidohydrolase	1231325 - 1231768
		greA	transcription elongation factor GreA	1231772 - 1232260
		gmd	GDP-mannose 4%2C6-dehydratase	1255458 - 1256567
		group_766	nickel ABC transporter%2C nickel/metallophore periplasmic binding protein	1260181 - 1261767
		fmt	methionyl-tRNA formyltransferase	1267799 - 1268722
		group_3895	sporulation initiation inhibitor Soj	1269401 - 1270186
		parB	putative chromosome-partitioning protein ParB	1270192 - 1271079
		group_1379	hypothetical protein	1271161 - 1271586
		group_1120	hypothetical protein	1272112 - 1272636
		atpA	ATP synthase subunit alpha	1272658 - 1274172
		atpG	ATP synthase gamma chain	1274185 - 1275078
		atpD	ATP synthase subunit beta	1275099 - 1276499
		atpC	ATP synthase epsilon chain	1276512 - 1276904
		group_1707	putative biopolymer transport protein ExbB-like 1	1276908 - 1277471
		group_2169	putative biopolymer transport protein ExbD-like 1	1277477 - 1277878
		group_1119	hypothetical protein	1277880 - 1278572
		murB	UDP-N-acetylenolpyruvoylglucosamine reductase	1282248 - 1283039
		frr	ribosome-recycling factor	1287776 - 1288333
		thrS	threonine--tRNA ligase	1288336 - 1290147
		infC	translation initiation factor IF-3	1290144 - 1290668
		rplT	50S ribosomal protein L20	1290966 - 1291319
		cheR2	chemotaxis protein methyltransferase 2	1303610 - 1304446
		htrA	serine endoprotease DegQ	1304462 - 1305907
		group_2162	hypothetical protein	1309566 - 1311038
		ilvE	branched chain amino acid aminotransferase	1313101 - 1314024
		prs	ribose-phosphate pyrophosphokinase	1320348 - 1321277
		group_1716	3'%2C5'-cyclic-nucleotide phosphodiesterase	1598161 - 1599285
		group_2177	sodium:proton antiporter	1600262 - 1601443
		group_3825	ATPase AAA	1606554 - 1608317
		purH	bifunctional purine biosynthesis protein PurH	1609405 - 1610931
		group_1714	polysaccharide biosynthesis protein	1611058 - 1611978
		trxB	thioredoxin reductase	1613038 - 1613973
		dapB	4-hydroxy-tetrahydrodipicolinate reductase	1614245 - 1615012
		group_2176	TIGR01212 family radical SAM protein	1616512 - 1617474
		pgi	putative glucose-6-phosphate isomerase	1617615 - 1618898
		group_1122	hypothetical protein	1622837 - 1623355
		rplM	50S ribosomal protein L13	1625359 - 1625787
		rpsI	30S ribosomal protein S9	1625797 - 1626186
		fusA	elongation factor G	1629370 - 1631448
		rpsG	30S ribosomal protein S7	1631470 - 1631937
		rpsL	30S ribosomal protein S12	1631951 - 1632340
		rplJ	50S ribosomal protein L10	1641649 - 1642134
		rplA	50S ribosomal protein L1	1642232 - 1642936
		rplK	50S ribosomal protein L11	1642952 - 1643377
		nusG	transcription termination/antitermination protein NusG	1643404 - 1643919
		tuf	elongation factor Tu	1644444 - 1645643
		murC	UDP-N-acetylmuramate--L-alanine ligase	1649561 - 1650880
		group_1276	hypothetical protein	1657805 - 1658509
		group_3827	acetyl-CoA carboxylase biotin carboxylase subunit	1658568 - 1659932
		group_3869	acetyl-CoA carboxylase biotin carboxyl carrier protein subunit	1659942 - 1660406
		dcd	dCTP deaminase	1660498 - 1661064
		group_3808	basal-body rod modification protein FlgD	1664054 - 1664875
		group_1584	hypothetical protein	1664872 - 1667109
		group_1029	UDP-glucose 4-epimerase	1678542 - 1679579
		prpC	citrate synthase	1681528 - 1682682
		prpB	2-methylisocitrate lyase	1682717 - 1683592
		group_462	hypothetical protein	1685690 - 1686649
		cmeB	multidrug efflux RND transporter permease subunit	1687427 - 1690558
		luxS	S-ribosylhomocysteine lyase	1691950 - 1692447
		argB	acetylglutamate kinase	1694005 - 1694877
		group_3880	flagellar motor switch protein FliN	1703440 - 1703790
		oorD	2-oxoglutarate:acceptor oxidoreductase	1710648 - 1710959
		oorA	2-oxoglutarate synthase subunit alpha	1710969 - 1712093
		oorB	2-oxoglutarate ferredoxin oxidoreductase subunit beta	1712095 - 1712922
		group_1590	hypothetical protein	1717201 - 1717866
		group_1032	NAD(P)-dependent oxidoreductase	1718803 - 1719558
		group_1591	phospho-2-dehydro-3-deoxyheptonate aldolase	1719613 - 1720953
		panB	3-methyl-2-oxobutanoate hydroxymethyltransferase	1724519 - 1725313
		group_3863	multidrug resistance protein	1725336 - 1725677
		lgt	prolipoprotein diacylglyceryl transferase	1726095 - 1726985
		group_1593	hypothetical protein	1726985 - 1727305
		murJ	putative lipid II flippase MurJ	1732210 - 1733694
		group_1285	TlyA family rRNA (cytidine-2'-O)-methyltransferase	1736041 - 1736763
		group_382	hypothetical protein	1736763 - 1737305
		pyrB	aspartate carbamoyltransferase	1737387 - 1738289
		dxr	1-deoxy-D-xylulose 5-phosphate reductoisomerase	1741208 - 1742311
		group_162	peptidase M20	1742345 - 1743532
		msrA	hypothetical protein	1772905 - 1773411
		selA	L-seryl-tRNA(Sec) selenium transferase	1773516 - 1774931
		group_269	hypothetical protein	1776936 - 1778024
		group_1290	molybdopterin molybdenumtransferase MoeA	1778053 - 1779288
		group_3795	universal stress protein	1779320 - 1779736
		ftsZ	cell division protein FtsZ	1789681 - 1790820
		group_556	peptidyl-prolyl cis-trans isomerase	1792213 - 1793703
		mrdB	rod shape-determining protein RodA	1794034 - 1795176
		group_1600	hypothetical protein	1796228 - 1797484
		trmB	tRNA (guanine-N(7)-)-methyltransferase	1797506 - 1798789
		group_3749	ABC transporter ATP-binding protein	1798793 - 1799461
		group_2070	cell division protein FtsX	1799448 - 1800257
		group_2071	hypothetical protein	1801532 - 1801924
		fliD	flagellar hook-associated protein 2	1801984 - 1804032
		group_3757	flagellar protein FliS	1804050 - 1804433
		gpsA	glycerol-3-phosphate dehydrogenase [NAD(P)+]	1805111 - 1806043
		proA	gamma-glutamyl phosphate reductase	1815695 - 1816936
		hypA	hydrogenase/urease nickel incorporation protein HypA	1818192 - 1818548
		group_468	membrane protein	1826394 - 1827263
		group_1045	transporter	1827444 - 1828838
		group_164	hypothetical protein	1829295 - 1830194
		glmS	glutamine--fructose-6-phosphate aminotransferase [isomerizing]	1835668 - 1837464
		ilvH	acetolactate synthase small subunit	1851185 - 1851661
		group_1604	glycolate oxidase subunit GlcD	1859240 - 1860634
		group_328	hypothetical protein	1860637 - 1861386
		group_1298	hypothetical protein	1863991 - 1864416
		flgK	flagellar hook-associated protein FlgK	1864425 - 1866245
		group_1606	ATPase AAA	1867401 - 1869083
		aroB	3-dehydroquinate synthase	1872035 - 1873081
		group_1607	potassium transporter TrkA	1873081 - 1874517
		group_1421	hypothetical protein	1892966 - 1893517
		fur	ferric uptake regulation protein	1897286 - 1897741
		group_1419	hypothetical protein	1933287 - 1933964
		group_1418	membrane protein	1933971 - 1935266
		flgH	flagellar L-ring protein	1937837 - 1938571
		group_3833	cytochrome c oxidase accessory protein CcoG	1946494 - 1947870
		group_761	peptidase	1954811 - 1956178
		argC	N-acetyl-gamma-glutamyl-phosphate reductase	1956181 - 1957227
		group_2230	fused signal transduction protein/response regulator	1958139 - 1959092
		group_3801	chemotaxis protein CheW	1961511 - 1962008
		group_2228	mannose-1-phosphate guanylyltransferase/mannose-6-phosphate isomerase	1965932 - 1967359
		ndk	nucleoside diphosphate kinase	1968343 - 1968756
		frdC	fumarate reductase cytochrome b subunit	1983588 - 1984358
		frdA	fumarate reductase flavoprotein subunit	1984359 - 1986335
		frdB	fumarate reductase iron-sulfur subunit	1986335 - 1987078
		group_1769	hypothetical protein	1987132 - 1988694
		group_1415	ornithine acetyltransferase	1990144 - 1991355
		group_1768	lipase	1993743 - 1995119
		group_759	TIGR02757 family protein	1995230 - 1996090
		group_1767	hypothetical protein	1996504 - 1996989
		group_2222	hypothetical protein	1996986 - 1997519
		rsmH	ribosomal RNA small subunit methyltransferase H	1999853 - 2000788
		group_1766	hypothetical protein	2000803 - 2001384
		group_1150	hypothetical protein	2001377 - 2001925
		group_518	hypothetical protein	2009579 - 2010022
		purA	adenylosuccinate synthetase	2010028 - 2011272
		mnmA	tRNA-specific 2-thiouridylase MnmA	2012312 - 2013352
		aspA	aspartate ammonia-lyase	2016183 - 2017622
		gmk	guanylate kinase	2023587 - 2024213
		argS	arginine--tRNA ligase	2024520 - 2026124
		fldA	flavodoxin	2027210 - 2027707
		cetA	hypothetical protein	2031592 - 2032971
		group_1761	signal transduction histidine kinase	2032980 - 2033477
		group_623	ABC transporter substrate-binding protein	2033616 - 2034437
		group_1145	lipoprotein	2034519 - 2035346
		group_1760	ABC transporter permease	2035384 - 2036094
		group_1143	putative RNA pseudouridine synthase	2037286 - 2038095
		group_1411	hypothetical protein	2038095 - 2039183
		dapD	2%2C3%2C4%2C5-tetrahydropyridine-2%2C6-dicarboxylate N-succinyltransferase	2039554 - 2040762
		hemL	glutamate-1-semialdehyde 2%2C1-aminomutase	2041803 - 2043098
		group_915	polyisoprenoid-binding protein	2043323 - 2043883
		recN	DNA repair protein RecN	2051091 - 2052641
		group_803	hydrolase	2058137 - 2058682
		rimO	ribosomal protein S12 methylthiotransferase RimO	2063280 - 2064623
		group_1255	lytic transglycosylase	2082460 - 2083566
		group_1553	hypothetical protein	2083594 - 2084487
		group_2029	3-deoxy-D-manno-octulosonate 8-phosphate phosphatase	2085119 - 2085613
		group_2030	hypothetical protein	2085594 - 2086130
		group_1555	acetyltransferase	2087303 - 2087773
		pseB	UDP-N-acetylglucosamine 4%2C6-dehydratase (inverting)	2090004 - 2090993
		ftn	bacterial non-heme ferritin	2091068 - 2091559
		group_1006	hypothetical protein	2092837 - 2093562
		group_3807	cytochrome c oxidase%2C cbb3-type subunit II	2106229 - 2106969
		group_3778	cytochrome c oxidase%2C cbb3-type subunit I	2106981 - 2108444
		group_1257	putative metallophosphoesterase	2114472 - 2115704
		ung	uracil-DNA glycosylase	2117672 - 2118382
		aroE	shikimate dehydrogenase (NADP(+))	2118707 - 2119498
		purM	phosphoribosylformylglycinamidine cyclo-ligase	2120329 - 2121336
		group_1561	NADH dehydrogenase	2121917 - 2123146
		group_2031	recombination protein RecO	2127975 - 2128601
		group_2032	molecular chaperone DnaK suppressor DksA	2130745 - 2131101
		group_3846	hypothetical protein	2131102 - 2132124
		minD	septum site-determining protein MinD	2139891 - 2140706
		ilvC	ketol-acid reductoisomerase (NADP(+))	2171268 - 2172293
		ppc	phosphoenolpyruvate carboxylase	2172415 - 2175132
		dnaG	DNA primase	2179800 - 2181455
		group_550	hypothetical protein	2191624 - 2192580
		lpxA	acyl-[acyl-carrier-protein]--UDP-N-acetylglucosamine O-acyltransferase	2199525 - 2200316
		fabZ	3-hydroxyacyl-[acyl-carrier-protein] dehydratase FabZ	2200328 - 2200819
		group_1263	hypothetical protein	2200867 - 2201997
		group_1567	hypothetical protein	2207880 - 2208851
		leuC	3-isopropylmalate dehydratase large subunit	2213980 - 2215242
		leuD	3-isopropylmalate dehydratase small subunit	2215274 - 2215765
		gyrB	DNA gyrase subunit B	2221068 - 2223386
		dnaN	DNA polymerase III subunit beta	2223425 - 2224486
		group_1020	ABC transporter permease	2224777 - 2225880
		group_2045	ABC transporter ATP-binding protein	2225877 - 2226674
		thyX	flavin-dependent thymidylate synthase	2230369 - 2231028
		mshG	MSHA biogenesis protein MshG	2232462 - 2233568

## Sheet: Table S4
	Table S4. Probe sequences for the detection of genome sequences of the HCCM complex in human gut metagenome sequence data.
	Probe	Detection target	Sequence (5' - 3')	Position in the ATCC BAA-847T genome	Gene annotation
	IPb1	clade I	GTAACTGCGATGACGCCATAGGCTCAAAACG	470539 - 470569	GIY-YIG nuclease family protein
	IPb2	clade I	GCAAGGTAGCTCTTAGTCTGTATGCGGAGCT	1128683 - 1123713	Molybdenum cofactor biosynthesis protein MoaE
	IPb3	clade I	CAAGTATTTGAGGATAGCTACCCGCCGAGCA	1378688 - 1378718	Restriction endonuclease
	CPb1	HCCM complex	GATGGACTTGATGGCTTGGCTACTGTGCCTA	32034 - 32004	Phospho-N-acetylmuramoyl-pentapeptide-transferase
	CPb2	HCCM complex	TCAACGGTGCAAATGCCTAGCTCTATGCCTG	413858 - 413828	N5-carboxyaminoimidazole ribonucleotide mutase
	CPb3	HCCM complex	GTGCGAGACCTAAGAGAGGCTGTTGCAAGTA	1045000 - 1045030	30S ribosomal protein S20

## Sheet: Table S5
	Table S5. Human gut metagenome sequence data (BioProjects) used to search the genome sequences of the HCCM complex.
	Bioproject	Geographical location	Health condition(a)	Samples≥4 Gb, Illumina	Number of positive-SRA
	PRJDB4176	Japan	Healthy	254	2
			HS	40	0
			MP	65	1
			CRC, Stage_0	72	2
			CRC, Stage I/II	110	0
			CRC, Stage III/IV	74	0
			Not available	30	0
	PRJDB7630	Japan	Healthy	11	0
			Coronary Artery Disease	7	0
			Heart failure	22	0
	PRJEB21528	China	Healthy	129	0
	PRJNA356102	China	Healthy	55	0
	PRJEB28545	China	Healthy	35	0
	PRJNA530971	China	Healthy	43	0
	PRJNA532538	China	Healthy	15	0
	PRJNA305507	USA	Healthy	10	0
	PRJNA311208	USA	Healthy	3	0
	PRJNA324129	USA	Healthy	5	0
	PRJNA379741	USA	Healthy	34	1
	PRJNA414479	USA	Healthy	8	0
	PRJEB32135	Canada	Healthy	4	0
	PRJNA397664	Canada	Healthy	6	0
	PRJEB7949	UK	Healthy	2	0
	PRJNA319574	Netherlands	Healthy	47	0
	PRJEB35961	Sweden	Healthy	4	0
	PRJNA340216	Italy	Healthy	26	0
	PRJNA324672	Russia	Healthy	2	0
	PRJNA380118	Russia	Healthy	7	0
	PRJNA510036	Russia	Healthy	13	0
	PRJNA492716	Austlalia	Healthy	2	0
	(a) The health condition of PRJDB4176 was referred to Nat Med 25, 968–976 (2019). HS: normal with a history of colorectal surgery. MP: multiple polypoid adenomas with low-grade dysplasia (more than three adenomas, mostly more than five adenomas). CRC; colorectal cancer.

## Sheet: Table S6
	Table S6. ANI values between clades.
	clade	I	II	III	IV
	I	≥98.81	94.56-95.45	94.11-94.84	93.07-93.52
	II	94.51-95.44	≥96.72	95.01-96.05	93.75-94.22
	III	94.23-94.83	95.00-95.94	≥96.16	94.82-95.76
	IV	93.14-93.52	93.71-94.26	94.82-95.69	≥97.6

## Sheet: Table S7
	Table S7. AMR-related mutations and antimicrobial susceptibilities of representative HCCM strains.
	Strain name	clade	AMR-related mutations								MIC values (µg/mL)
			PbpA	PbpA	FtsI	FtsI	GyrA	GyrA	GyrB	23S rRNA	ampicillin	ceftriaxone	ciprofloxacin	erythromycin
			S423	T447	R351	E419	T84	D88	D423	A2057
	Z-11-189	I	-	-	-	-	I	-	N	G	32	8	>64	>64
	Z-13-1674	I	-	-	-	-	I	G	-	G	32	4	>64	8
	P06D0798	I	-	-	-	-	I	-	N	G	16	4	64 a	>64
	PAGU1382	I	-	-	-	-	I	-	-	G	16	8	32	>64
	CCUG18818T	I	-	-	-	-	-	-	-	-	16	8	<2	<1
	CCUG19504	I	-	-	-	-	-	-	-	-	8	4	<2	<1
	Z-13-2090	I	-	-	-	-	I	N	-	G	16	4	>64	>64
	PAGU617	I	-	-	-	-	I	-	-	G	16	4	32	>64
	PAGU628	I	-	-	-	-	I	-	-	G	16	8	32	>64
	P01D0000	I	-	-	-	-	I	-	-	G	8	8	32	>64
	Z-13-1825	I	-	-	-	-	I	N	-	G	16	4	64	8
	A-15-277	I	-	-	-	-	I	N	-	G	32	8	64	>64
	MRY12-0051	I	R	M	H	K	I	-	N	G	n. d.	128 b	n. d.	n. d.
	MRY08-1234	I	-	-	-	-	I	-	N	G	n. d.	4 b	n. d.	n. d.
	P03D0629	I	-	-	-	-	I	-	-	G	16	8	16 a	>64
	Z-14-1826	I	-	-	-	-	I	N	-	G	32	8	>64	>64
	A-16-40	I	-	-	-	-	I	N	-	G	32	8	>64	>64
	A-16-150	I	-	-	-	-	I	N	-	G	32	4	>64	>64
	A-17-1072	I	-	-	-	-	I	N	-	G	16	4	>64	>64
	94105	III	-	-	-	-	-	-	-	G	8	4	<2	16
	T1	III	-	-	-	-	I	-	-	G	16	8	16	16
	T13	III	-	-	-	-	-	-	-	-	16	4	<2	<1
	T2	III	-	-	-	-	-	-	-	G	16	4	<2	16
	T3	III	-	-	-	-	-	-	-	-	8	4	<2	<1
	N52	IV	-	-	-	-	-	-	-	G	16	8	<2	32
	T22	IV	-	-	-	-	I	-	-	G	8	2	8	>64
	n.d., no data (these strains are not available in our laboratories).
	a These MIC values were refered from Microb. Genomics 2019: 5, 10.1099/mgen.0.000236.
	b These MIC values were refered from Antimicrob. Agents Chemother. 2018:62, e02036-17.

## Sheet: Table S8
	Table S8. The 227 genes/gene clusters that were specifically enriched in cluster I.
	Functional category	Gene annotation	Gene cluster	Prevalence in clade I isolates	Prevalence in non-clade I isolates
	Type VI secretion system	type VI secretion system domain-containing protein TssA	group_2248	97.8261	14.2857
		type VI secretion system contractile sheath small subunit TssB	group_2750	97.8261	14.2857
		type VI secretion system contractile sheath large subunit TssC	group_1791	97.8261	14.2857
		Hcp family type VI secretion system effector TssD	group_1802	97.8261	19.0476
		type VI secretion system baseplate subunit TssE	group_2751	97.8261	14.2857
		type VI secretion system baseplate subunit TssF	group_2249	97.8261	14.2857
		type VI secretion system baseplate subunit TssG	group_933	97.8261	14.2857
		type VI secretion system lipoprotein TssJ	group_2568	97.8261	14.2857
		type VI secretion system baseplate subunit TssK	group_1163	97.8261	14.2857
		DotU family type IV/VI secretion system protein TssL	group_2247	97.8261	14.2857
		type VI secretion system membrane subunit TssM	group_1803	97.8261	14.2857
		type VI secretion system amidase effector protein Tae4	group_1442	84.7826	0
	CRISPR-Cas system	type II CRISPR-associated endonuclease Cas1	cas1	100	14.2857
		CRISPR-associated endonuclease Cas2	cas2	100	14.2857
		type II CRISPR RNA-guided endonuclease Cas9	cas9	100	14.2857
	Type II Toxin-Antitoxin system	type II toxin-antitoxin system HicB family antitoxin	group_2695	97.8261	0
		type II toxin-antitoxin system PemK/MazF family toxin	pemK	97.8261	0
		type II toxin-antitoxin system RelE/ParE family toxin	group_1648	89.1304	4.7619
		type II toxin-antitoxin system RelE/ParE family toxin	group_2707	91.3043	0
		type II toxin-antitoxin system RelE/ParE family toxin	group_2278	91.3043	4.7619
		type II toxin-antitoxin system VapC family toxin	vapC	100	9.52381
		AbrB/MazE/SpoVT family DNA-binding domain-containing protein	group_1724	97.8261	0
		AbrB/MazE/SpoVT family DNA-binding domain-containing protein	group_2755	100	0
	Methyltransferases and endnucleases	site-specific DNA-methyltransferase	group_119	100	9.52381
		site-specific DNA-methyltransferase	group_561	95.6522	19.0476
		site-specific DNA-methyltransferase	group_1869	97.8261	4.7619
		SAM-dependent methyltransferase	group_168	82.6087	9.52381
		SAM-dependent methyltransferase	group_1422	95.6522	14.2857
		methyltransferase, TIGR04325 family	group_587	100	9.52381
		DNA cytosine methyltransferase	dcm	100	9.52381
		class I SAM-dependent methyltransferase	group_428	82.6087	14.2857
		class I SAM-dependent methyltransferase	group_960	95.6522	9.52381
		class I SAM-dependent methyltransferase	group_2080	100	14.2857
		Eco57I restriction-modification methylase domain-containing protein	group_161	100	4.7619
		type III restriction-modification system endonuclease	group_883	100	0
		Restriction and modification enzyme	cjeI	89.1304	4.7619
		GIY-YIG nuclease family protein	group_2720	100	0
		GIY-YIG nuclease family protein	group_2729	100	0
		R.Pab1 family restriction endonuclease	group_2234	95.6522	0
	Oxidoreductases	NAD(P)H-dependent oxidoreductase	group_2683	100	0
		Gfo/Idh/MocA family oxidoreductase	group_1091	100	19.0476
		catalase	katA	100	0
		catalase	group_2736	100	0
	Glycosyltransferases	glycosyltransferase family 2 protein	group_797	82.6087	0
		glycosyltransferase family 2 protein	group_1117	93.4783	4.7619
		glycosyltransferase family 9 protein	group_2081	100	14.2857
		TIGR04372 family glycosyltransferase	group_1306	100	4.7619
	Transcriptional regulators	CopG family transcriptional regulator	group_2709	91.3043	0
		Rha family transcriptional regulator	group_1127	89.1304	0
		Rha family transcriptional regulator	group_2724	89.1304	0
		WYL domain containing protein	group_526	100	14.2857
	Helicase related genes	helicase	group_13	86.9565	4.7619
		helicase C-terminal domain-containing protein	group_235	95.6522	14.2857
		DEAD/DEAH box helicase-like protein	group_461	100	0
		DEAD/DEAH box helicase family protein	group_1004	100	9.52381
		DEAD/DEAH box helicase family protein	group_2186	86.9565	0
	Other functions	AAA family ATPase	group_1277	100	0
		AAA family ATPase	group_1647	97.8261	9.52381
		AAA family ATPase	group_2776	86.9565	0
		acetyltransferase	group_2243	89.1304	4.7619
		acyl carrier protein	group_2745	89.1304	4.7619
		acyl carrier protein	group_1569	100	14.2857
		acyl-CoA reductase	group_1571	100	14.2857
		acyl-protein synthetase	group_1570	100	14.2857
		alpha-1,2-fucosyltransferase	group_141	84.7826	0
		AMP-binding protein	group_2047	100	14.2857
		ankyrin repeat domain-containing protein	group_2706	100	0
		anticodon nuclease	group_364	95.6522	0
		beta-ketoacyl-ACP synthase III	group_2242	91.3043	14.2857
		Fic family protein	group_1390	97.8261	0
		glycoside hydrolase family 104 protein	group_17	95.6522	4.7619
		M15 family metallopeptidase	ddpX	97.8261	0
		metallophosphoesterase	group_2156	100	19.0476
		metallophosphoesterase	group_1391	97.8261	0
		methyl-accepting chemotaxis protein	group_2749	93.4783	0
		molybdenum cofactor biosynthesis protein MoaE	group_2702	100	0
		nucleotidyltransferase domain-containing protein	group_1335	100	14.2857
		O-antigen ligase family protein	group_1344	100	4.7619
		radical SAM protein	group_437	93.4783	14.2857
		radical SAM protein	group_838	95.6522	14.2857
		radical SAM protein	group_1052	86.9565	9.52381
		radical SAM protein	group_2079	100	14.2857
		SDR family oxidoreductase	group_1053	97.8261	14.2857
		transketolase	group_385	100	14.2857
		transketolase	group_837	86.9565	14.2857
		tRNA-guanine transglycosylase	group_1170	95.6522	0
		UDP-galactopyranose mutase	group_582	100	4.7619
	Unknown function	DUF86 domain-containing protein	group_856	100	14.2857
		DUF262 domain-containing protein	group_2238	100	0
		DUF285 domain-containing protein	group_887	91.3043	0
		DUF4156 domain-containing protein	group_1764	100	19.0476
		DUF4422 domain-containing protein	group_1345	97.8261	4.7619
		DUF5131 family protein	group_2184	89.1304	0
		hypothetical protein	group_1	89.1304	19.0476
		hypothetical protein	group_2	97.8261	19.0476
		hypothetical protein	group_26	97.8261	19.0476
		hypothetical protein	group_29	97.8261	19.0476
		hypothetical protein	group_30	86.9565	19.0476
		hypothetical protein	group_43	97.8261	0
		hypothetical protein	group_62	97.8261	0
		hypothetical protein	group_87	100	19.0476
		hypothetical protein	group_108	95.6522	19.0476
		hypothetical protein	group_169	84.7826	14.2857
		hypothetical protein	group_234	100	19.0476
		hypothetical protein	group_238	100	19.0476
		hypothetical protein	group_277	84.7826	14.2857
		hypothetical protein	group_285	97.8261	19.0476
		hypothetical protein	group_344	100	19.0476
		hypothetical protein	group_363	100	19.0476
		hypothetical protein	group_420	97.8261	0
		hypothetical protein	group_435	93.4783	14.2857
		hypothetical protein	group_473	89.1304	14.2857
		hypothetical protein	group_474	89.1304	14.2857
		hypothetical protein	group_525	100	19.0476
		hypothetical protein	group_528	86.9565	0
		hypothetical protein	group_529	86.9565	14.2857
		hypothetical protein	group_560	100	19.0476
		hypothetical protein	group_609	97.8261	0
		hypothetical protein	group_699	84.7826	0
		hypothetical protein	group_736	97.8261	0
		hypothetical protein	group_754	100	0
		hypothetical protein	group_768	93.4783	0
		hypothetical protein	group_822	95.6522	14.2857
		hypothetical protein	group_885	97.8261	19.0476
		hypothetical protein	group_922	100	9.52381
		hypothetical protein	group_969	100	19.0476
		hypothetical protein	group_980	89.1304	0
		hypothetical protein	group_1022	100	0
		hypothetical protein	group_1078	91.3043	14.2857
		hypothetical protein	group_1080	89.1304	4.7619
		hypothetical protein	group_1082	100	9.52381
		hypothetical protein	group_1083	100	19.0476
		hypothetical protein	group_1110	91.3043	4.7619
		hypothetical protein	group_1111	91.3043	19.0476
		hypothetical protein	group_1112	100	14.2857
		hypothetical protein	group_1118	100	9.52381
		hypothetical protein	group_1128	95.6522	0
		hypothetical protein	group_1137	100	14.2857
		hypothetical protein	group_1161	91.3043	14.2857
		hypothetical protein	group_1164	93.4783	14.2857
		hypothetical protein	group_1166	97.8261	0
		hypothetical protein	group_1167	80.4348	0
		hypothetical protein	group_1213	91.3043	14.2857
		hypothetical protein	group_1289	100	9.52381
		hypothetical protein	group_1305	100	14.2857
		hypothetical protein	group_1353	100	9.52381
		hypothetical protein	group_1368	97.8261	14.2857
		hypothetical protein	group_1369	97.8261	19.0476
		hypothetical protein	group_1371	91.3043	0
		hypothetical protein	group_1377	100	9.52381
		hypothetical protein	group_1388	89.1304	0
		hypothetical protein	group_1413	86.9565	4.7619
		hypothetical protein	group_1424	91.3043	0
		hypothetical protein	group_1437	80.4348	0
		hypothetical protein	group_1562	97.8261	0
		hypothetical protein	group_1575	91.3043	9.52381
		hypothetical protein	group_1583	100	9.52381
		hypothetical protein	group_1585	100	0
		hypothetical protein	group_1595	91.3043	0
		hypothetical protein	group_1597	91.3043	0
		hypothetical protein	group_1620	95.6522	9.52381
		hypothetical protein	group_1631	100	19.0476
		hypothetical protein	group_1633	95.6522	0
		hypothetical protein	group_1645	91.3043	14.2857
		hypothetical protein	group_1646	89.1304	0
		hypothetical protein	group_1678	100	9.52381
		hypothetical protein	group_1700	100	0
		hypothetical protein	group_1701	97.8261	0
		hypothetical protein	group_1721	89.1304	0
		hypothetical protein	group_1722	89.1304	0
		hypothetical protein	group_1723	89.1304	0
		hypothetical protein	group_1752	100	0
		hypothetical protein	group_1771	100	4.7619
		hypothetical protein	group_1792	80.4348	0
		hypothetical protein	group_1793	82.6087	0
		hypothetical protein	group_1794	97.8261	0
		hypothetical protein	group_1795	95.6522	0
		hypothetical protein	group_1800	97.8261	0
		hypothetical protein	group_1805	84.7826	0
		hypothetical protein	group_1888	97.8261	0
		hypothetical protein	group_2034	95.6522	9.52381
		hypothetical protein	group_2035	95.6522	9.52381
		hypothetical protein	group_2046	100	0
		hypothetical protein	group_2056	100	0
		hypothetical protein	group_2062	97.8261	0
		hypothetical protein	group_2063	97.8261	0
		hypothetical protein	group_2076	100	0
		hypothetical protein	group_2083	100	0
		hypothetical protein	group_2104	91.3043	4.7619
		hypothetical protein	group_2105	89.1304	0
		hypothetical protein	group_2106	84.7826	0
		hypothetical protein	group_2107	89.1304	4.7619
		hypothetical protein	group_2109	100	0
		hypothetical protein	group_2136	100	0
		hypothetical protein	group_2157	95.6522	19.0476
		hypothetical protein	group_2183	89.1304	0
		hypothetical protein	group_2185	89.1304	0
		hypothetical protein	group_2196	80.4348	0
		hypothetical protein	group_2209	80.4348	0
		hypothetical protein	group_2235	89.1304	0
		hypothetical protein	group_2236	89.1304	0
		hypothetical protein	group_2250	93.4783	14.2857
		hypothetical protein	group_2251	97.8261	0
		hypothetical protein	group_2252	97.8261	0
		hypothetical protein	group_2685	100	0
		hypothetical protein	group_2686	100	0
		hypothetical protein	group_2693	91.3043	4.7619
		hypothetical protein	group_2696	100	0
		hypothetical protein	group_2697	91.3043	0
		hypothetical protein	group_2698	80.4348	0
		hypothetical protein	group_2699	91.3043	0
		hypothetical protein	group_2708	91.3043	0
		hypothetical protein	group_2710	89.1304	0
		hypothetical protein	group_2721	100	0
		hypothetical protein	group_2723	89.1304	0
		hypothetical protein	group_2726	89.1304	0
		hypothetical protein	group_2727	89.1304	0
		hypothetical protein	group_2730	93.4783	0
		hypothetical protein	group_2732	100	0
		hypothetical protein	group_2735	100	0
		hypothetical protein	group_2743	91.3043	0
		hypothetical protein	group_2744	89.1304	0
		hypothetical protein	group_2753	82.6087	0
		hypothetical protein	group_2754	97.8261	0
		hypothetical protein	group_2764	82.6087	0
		hypothetical protein	group_2765	97.8261	14.2857
		hypothetical protein	group_3723	89.1304	0

## Sheet: Table S9
	Table S9. The CRISPR-Cas systems found among the 67 HCCM complex strains.
	Strain	Clade	Class 2, Type II-C										Class 1, type III-D
			Cas2_11_CAS-I-II-III-IV-V-VI	Csx1_17_CAS-III	Cas9_0_II	Cas1_0_II	Cas2_5_CAS-I-II-III-IV-V-VI	Complete_Interference	crisprs_near cas	N_repeats	Repeat_len	Spacer_len_avg	Csx20_0_CAS-I-III	Csx1_7_CAS-III	Csx23_0_CAS-III-D	Cas6_10_CAS-I-II-III-IV-V-VI	Cas6_11_CAS-I-II-III-IV-V-VI	Cas10_7_CAS-III	Csm3gr7_2_CAS-III-A-III-D	Csm3gr7_11_CAS-III-A-III-D	Csx10gr5_2_CAS-III-D	Csx10gr5_2_CAS-III-D	Csm3gr7_12_CAS-III-A-III-D	Csx19_8_CAS-III-D	Csm3gr7_4_CAS-III-A-III-D	Complete_Interference	crisprs_near cas	N_repeats	Repeat_len	Spacer_len_avg
	A-15-277	I	Yes	-	Yes	Yes	Yes	1	II-C	11	36	30.2	-	Yes	Yes	Yes	-	Yes	Yes	-	-	-	-	Yes	Yes	0.5	Unknown	4	38	28
	MRY08-1234	I	Yes	-	Yes	Yes	Yes	1	II-C	11	36	30.2	-	Yes	Yes	Yes	-	Yes	Yes	-	-	-	-	Yes	Yes	0.5	Unknown	4	38	28
	MRY12-0051	I	Yes	-	Yes	Yes	Yes	1	II-C	11	36	30.2	-	Yes	Yes	Yes	-	Yes	Yes	-	-	-	-	Yes	Yes	0.5	-	-	-	-
	JCHOHcF04	I	Yes	-	Yes	Yes	Yes	1	II-C	11	36	30.2	-	Yes	Yes	Yes	-	Yes	Yes	-	-	-	-	Yes	Yes	0.5	-	-	-	-
	A-16-40	I	Yes	-	Yes	Yes	Yes	1	II-C	9	36	30.2	-	Yes	Yes	Yes	-	Yes	Yes	-	-	-	-	Yes	Yes	0.5	Unknown	5	37	29
	A-16-150	I	Yes	-	Yes	Yes	Yes	1	II-C	9	36	30.2	-	Yes	Yes	Yes	-	Yes	Yes	-	-	-	-	Yes	Yes	0.5	Unknown	5	37	29
	A-17-1072	I	Yes	-	Yes	Yes	Yes	1	II-C	9	36	30.4	-	Yes	Yes	Yes	-	Yes	Yes	-	-	-	-	Yes	Yes	0.5	Unknown	5	37	29
	A-17-1181	I	Yes	-	Yes	Yes	Yes	1	II-C	11	36	30.3	-	Yes	Yes	Yes	-	Yes	Yes	-	-	-	-	Yes	Yes	0.5	Unknown	5	37	29
	Z-09-6186	I	Yes	-	Yes	Yes	Yes	1	II-C	10	36	30.2	-	Yes	Yes	Yes	-	Yes	Yes	-	-	-	-	Yes	Yes	0.5	Unknown	5	36	29.5
	Z-09-6526	I	Yes	-	Yes	Yes	Yes	1	II-C	10	36	30.2	-	Yes	Yes	Yes	-	Yes	Yes	-	-	-	-	Yes	Yes	0.5	Unknown	5	37	29
	Z-14-1826	I	Yes	-	Yes	Yes	Yes	1	II-C	10	36	30.2	-	Yes	Yes	Yes	-	Yes	Yes	-	-	-	-	Yes	Yes	0.5	Unknown	5	37	29
	P03D0629	I	Yes	-	Yes	Yes	Yes	1	II-C	10	36	30.2	-	Yes	Yes	Yes	-	Yes	Yes	-	-	-	-	Yes	Yes	0.5	Unknown	5	37	29
	Z-15-3336	I	Yes	-	Yes	Yes	Yes	1	II-C	11	36	30.2	-	Yes	Yes	Yes	-	Yes	Yes	-	-	-	-	Yes	Yes	0.5	Unknown	6	36	30
	CCUG19503	I	Yes	-	Yes	Yes	Yes	1	II-C	3	35	31	-	Yes	Yes	Yes	-	Yes	Yes	-	-	-	-	Yes	Yes	0.5	-	-	-	-
	PAGU611	I	Yes	-	Yes	Yes	Yes	1	II-C	16	36	30.1	-	Yes	Yes	Yes	-	Yes	Yes	-	-	-	-	Yes	Yes	0.5	-	-	-	-
	NCTC11611	I	Yes	-	Yes	Yes	Yes	1	II-C	15	36	30.1	-	Yes	Yes	Yes	-	Yes	Yes	-	-	-	-	Yes	Yes	0.5	-	-	-	-
	CCUG19504	I	Yes	-	Yes	Yes	Yes	1	II-C	50	36	30.2	-	-	-	-	-	Yes	Yes	-	-	-	-	Yes	Yes	0.5	-	-	-	-
	PAGU628	I	Yes	-	Yes	Yes	Yes	1	II-C	47	36	30.3	-	-	-	-	-	Yes	Yes	-	-	-	-	Yes	Yes	0.5	-	-	-	-
	P01D0000	I	Yes	-	Yes	Yes	Yes	1	II-C	48	36	30.2	-	-	-	-	-	Yes	Yes	-	-	-	-	Yes	Yes	0.5	Unknown	11	36	30
	PAGU617	I	Yes	-	Yes	Yes	Yes	1	II-C	47	36	30.2	-	-	-	-	-	Yes	Yes	-	-	-	-	Yes	Yes	0.5	-	-	-	-
	2013D_9735	I	Yes	-	Yes	Yes	Yes	1	II-C	51	36	30.2	-	-	-	-	-	Yes	Yes	-	-	-	-	Yes	Yes	0.5	-	-	-	-
	gHKSHhc_BC_20160917	I	Yes	-	Yes	Yes	Yes	1	II-C	29	36	30.1	-	-	-	-	-	Yes	Yes	-	-	-	-	Yes	Yes	0.5	Unknown	5	36	30
	CCUG38648	I	Yes	-	Yes	Yes	Yes	1	II-C	50	36	30.2	-	-	-	-	-	Yes	Yes	-	-	-	-	Yes	Yes	0.5	Unknown	8	38	28
	CCUG44719	I	Yes	-	Yes	Yes	Yes	1	II-C	50	36	30.2	-	-	-	-	-	Yes	Yes	-	-	-	-	Yes	Yes	0.5	-	-	-	-
	213_3	I	Yes	-	Yes	Yes	Yes	1	II-C	50	36	30.2	-	-	-	-	-	Yes	Yes	-	-	-	-	Yes	Yes	0.5	-	-	-	-
	ATCC BAA-76	I	Yes	-	Yes	Yes	Yes	1	II-C	50	36	30.2	-	-	-	-	-	Yes	Yes	-	-	-	-	Yes	Yes	0.5	-	-	-	-
	CCUG43521	I	Yes	-	Yes	Yes	Yes	1	II-C	50	36	30.2	-	-	-	-	-	Yes	Yes	-	-	-	-	Yes	Yes	0.5	Unknown	7	36	30
	CCUG46353	I	Yes	-	Yes	Yes	Yes	1	II-C	50	36	30.2	-	-	-	-	-	Yes	Yes	-	-	-	-	Yes	Yes	0.5	Unknown	7	36	30
	Z-13-2090	I	Yes	-	Yes	Yes	Yes	1	II-C	48	36	30.3	-	-	-	-	-	Yes	Yes	-	-	-	-	Yes	Yes	0.5	Unknown	8	36	30
	2017D-0197	I	Yes	-	Yes	Yes	Yes	1	II-C	27	36	30.4	-	-	-	-	-	Yes	Yes	-	-	-	-	Yes	Yes	0.5	Unknown	8	38	27.7
	CCUG43522	I	Yes	-	Yes	Yes	Yes	1	II-C	50	33	33.2	-	-	-	-	-	Yes	Yes	-	-	-	-	Yes	Yes	0.5	-	-	-	-
	D6022	I	Yes	-	Yes	Yes	Yes	1	II-C	51	36	30.2	-	-	-	-	-	Yes	Yes	-	-	-	-	Yes	Yes	0.5	Unknown	7	36	30
	D7095	I	Yes	-	Yes	Yes	Yes	1	II-C	52	36	30.2	Yes	Yes	Yes	Yes	-	Yes	Yes	-	-	-	-	Yes	Yes	0.5	Unknown	6	36	30
	Z-14-3187	I	Yes	-	Yes	Yes	Yes	1	II-C	12	36	30.2	Yes	Yes	Yes	Yes	-	-	-	-	-	-	-	-	-	0	-	-	-	-
	Z-13-1825	I	Yes	-	Yes	Yes	Yes	1	II-C	12	36	30.2	Yes	Yes	Yes	Yes	-	-	-	-	-	-	-	-	-	0	-	-	-	-
	Z-13-1641	I	Yes	-	Yes	Yes	Yes	1	II-C	15	36	30.6	Yes	Yes	Yes	Yes	-	-	-	-	-	-	-	-	-	0	-	-	-	-
	PAGU1382	I	Yes	-	Yes	Yes	Yes	1	II-C	27	34	32.2	Yes	Yes	Yes	Yes	-	-	-	-	-	-	-	-	-	0	-	-	-	-
	ATCC BAA847T	I	Yes	-	Yes	Yes	Yes	1	II-C	32	36	30.2	Yes	Yes	Yes	Yes	-	Yes	Yes	-	-	-	-	Yes	Yes	0.5	-	-	-	-
	NCTC11614	I	Yes	-	Yes	Yes	Yes	1	II-C	35	36	30.2	Yes	Yes	Yes	Yes	-	Yes	Yes	-	-	-	-	Yes	Yes	0.5	Unknown	6	36	30
	CCUG18818	I	Yes	-	Yes	Yes	Yes	1	II-C	32	36	30.2	Yes	Yes	Yes	Yes	-	Yes	Yes	-	-	-	-	Yes	Yes	0.5	-	-	-	-
	CCUG18819	I	Yes	-	Yes	Yes	Yes	1	II-C	35	36	30.2	Yes	Yes	Yes	Yes	-	Yes	Yes	-	-	-	-	Yes	Yes	0.5	-	-	-	-
	CCUG15432	I	Yes	-	Yes	Yes	Yes	1	II-C	34	36	30.2	Yes	Yes	Yes	Yes	-	Yes	Yes	-	-	-	-	Yes	Yes	0.5	-	-	-	-
	Z-13-1674	I	Yes	-	Yes	Yes	Yes	1	II-C	37	36	30.4	Yes	Yes	Yes	Yes	-	Yes	Yes	-	-	-	-	Yes	Yes	0.5	-	-	-	-
	P06D0798	I	Yes	-	Yes	Yes	Yes	1	II-C	38	36	30.5	Yes	Yes	Yes	Yes	-	Yes	Yes	-	-	-	-	Yes	Yes	0.5	Unknown	20	36	30.3
	CCUG19218	I	Yes	-	Yes	Yes	Yes	1	II-C	5	37	28.8	-	Yes	Yes	Yes	-	Yes	Yes	-	-	-	-	Yes	Yes	0.5	Unknown	7	36	30
	Z-11-189	I	Yes	-	Yes	Yes	Yes	1	II-C	13	36	30.2	-	Yes	Yes	-	Yes	Yes	Yes	-	-	-	-	Yes	Yes	0.5	Unknown	7	37	29
	T34	II	-	-	-	-	-	-	-	-	-	-	-	-	-	-	-	-	-	-	-	-	-	-	-	-	-	-	-	-
	T35	II	-	Yes	Yes	Yes	Yes	1	II-C	10	36	30.1	Yes	Yes	Yes	Yes	-	Yes	-	Yes	Yes	-	Yes	Yes	Yes	0.67	-	-	-	-
	T36	II	-	Yes	Yes	Yes	Yes	1	II-C	10	36	30.1	Yes	Yes	Yes	Yes	-	Yes	-	Yes	Yes	-	Yes	Yes	Yes	0.67	-	-	-	-
	CCUG36876	III	-	-	-	-	-	-	-	-	-	-	Yes	Yes	Yes	Yes	-	Yes	-	Yes	Yes	-	Yes	Yes	Yes	0.67	-	-	-	-
	MIT96-1001	III	-	-	-	-	-	-	-	-	-	-	Yes	Yes	Yes	Yes	-	Yes	-	Yes	Yes	Yes	Yes	Yes	Yes	0.67	-	-	-	-
	T3	III	-	-	-	-	-	-	-	-	-	-	-	-	-	-	-	-	-	-	-	-	-	-	-	-	-	-	-	-
	CCUG17733	III	-	-	-	-	-	-	-	-	-	-	Yes	Yes	Yes	Yes	-	Yes	-	Yes	Yes	-	Yes	Yes	Yes	0.67	-	-	-	-
	CCUG20698	III	-	-	-	-	-	-	-	-	-	-	-	-	-	-	-	-	-	-	-	-	-	-	-	-	-	-	-	-
	CCUG33885	III	-	-	-	-	-	-	-	-	-	-	-	-	-	-	-	-	-	-	-	-	-	-	-	-	-	-	-	-
	D2910	III	-	-	-	-	-	-	-	-	-	-	Yes	Yes	Yes	Yes	-	Yes	-	Yes	Yes	-	Yes	Yes	Yes	0.67	Unknown	4	29	37
	NCTC12219	III	-	-	-	-	-	-	-	-	-	-	-	-	-	-	-	-	-	-	-	-	-	-	-	-	-	-	-	-
	NCTC12221	III	-	-	-	-	-	-	-	-	-	-	-	-	-	-	-	-	-	-	-	-	-	-	-	-	-	-	-	-
	PAGU1899	III	-	-	-	-	-	-	-	-	-	-	Yes	Yes	Yes	Yes	-	Yes	-	Yes	Yes	-	Yes	Yes	Yes	0.67	Unknown	4	29	37
	T13	III	-	-	-	-	-	-	-	-	-	-	Yes	Yes	Yes	Yes	-	Yes	-	Yes	Yes	-	Yes	Yes	Yes	0.67	-	-	-	-
	T1	III	-	-	-	-	-	-	-	-	-	-	-	-	-	-	-	-	-	-	-	-	-	-	-	-	-	-	-	-
	T2	III	-	-	-	-	-	-	-	-	-	-	Yes	Yes	Yes	Yes	-	Yes	-	Yes	Yes	-	Yes	Yes	Yes	0.67	-	-	-	-
	94105	III	-	-	-	-	-	-	-	-	-	-	-	-	-	-	-	-	-	-	-	-	-	-	-	-	-	-	-	-
	T22	IV	-	-	-	-	-	-	-	-	-	-	Yes	Yes	Yes	Yes	-	Yes	-	Yes	Yes	-	Yes	Yes	Yes	0.67	-	-	-	-
	N52	IV	-	Yes	Yes	Yes	Yes	1	Unknown	16	36	30.1	Yes	Yes	Yes	Yes	-	Yes	-	Yes	Yes	-	Yes	Yes	Yes	0.67	Unknown	7	32	34
	213_4	IV	-	-	-	-	-	-	-	-	-	-	Yes	Yes	Yes	Yes	-	Yes	-	Yes	Yes	-	Yes	Yes	Yes	0.67	-	-	-	-
	CCUG33887T	IV	-	-	-	-	-	-	-	-	-	-	Yes	Yes	Yes	Yes	-	Yes	-	Yes	Yes	-	Yes	Yes	Yes	0.67	-	-	-	-

## Sheet: Table S10
	Table S10. The 12 genes that were specifically absent in cluster I.
	Gene cluster	Gene annotation	Prevalence in clade I isolates	Prevalence in non-clade I isolates
	moaE	molybdenum cofactor biosynthesis protein MoaE	0	100
	group_64	hypothetical protein	17.4	90.5
	group_88	hypothetical protein	0	100
	group_115	hypothetical protein	0	100
	group_197	hypothetical protein	0	100
	group_370	DUF285 domain-containing protein	0	100
	group_373	hypothetical protein	0	81
	group_776	sugar O-acetyltransferase	0	81
	group_958	hypothetical protein	0	85.7
	group_961	toxin-antitoxin system YwqK family antitoxin	0	100
	group_1196	hypothetical protein	8.7	81
	group_2304	Helix-turn-helix domain-containing protein	0	90.5
